# Supplementary material for: ‘I Knew Nothing About Parkinson’s’: Insights into Receiving a Diagnosis of Parkinson’s Disease and the Impact of Self-Management, Self-Care, and Exercise Engagement, from People with Parkinson’s and Family Members’ Perspectives: Qualitative Study
Source: Geriatrics (Basel). 2025 May 25;10(3):73. doi: 10.3390/geriatrics10030073 (PMC12192598; doi:10.3390/geriatrics10030073)
Supplement: Supplementary file 1 [file geriatrics-10-00073-s001.zip]

Archive with 1 entries (1 files):
- geriatrics-3584255-supplementary.pdf
